# Supplementary material for: LocateP: Genome-scale subcellular-location predictor for bacterial proteins
Source: BMC Bioinformatics. 2008 Mar 27;9:173. doi: 10.1186/1471-2105-9-173 (PMC2375117; doi:10.1186/1471-2105-9-173)
Supplement: Additional file 3 — The LocateP predicted N-anchored and secreted proteins of unknown function in Bacillus subtilis. [file 1471-2105-9-173-S3.xls]

## Sheet: Sheet1
The LocateP predicted N-anchored and secreted proteins with unknown functions in Bacillus subtilis
Yes (T), the proteins are experimentally verified by Tjalsma et al.(2005); they are 36 secreted,30 N-anchored (YtwP was not found in annotated B.subtilis genome sequence) containing putative cleavage site and 48 N-anchored proteins containing no putative SPI cleavage site;
Yes (O): the location of the protein is experimentally verified in other studies.
*: the proteins have a putative SPI cleavage site and are included in the LocateP training set to distinguish N-anchored and secreted proteins.
Secreted			N-anchored
yvgO*	YES (T)		ybaN*	YES (T)	yvfC		yneN
ywaD*	YES (T)		yabE*	YES (T)	ywbN		ydiN
ywtD*	YES (T)		yvjB*	YES (T)	yocA		ypjP
yncM*	YES (T)		yvbX*	YES (T)	yopI		yjiA
yrpD*	YES (T)		yojL*	YES (T)	yrhM		yfjE
yxaL*	YES (T)		ymdA*	YES (T)	ylbC		yrrR
ybdN*	YES (T)		ytxH*	YES (T)	yqfZ		yoxC
yxiA*	YES (T)		ypmB*	YES (T)	ybdG		yoaD
yurI*	YES (T)		yckD*	YES (T)	yrvJ		yorM
ywoF*	YES (T)		ypuA*	YES (T)	ywzA		yerD
yweA*	YES (T)		yfkD*	YES (T)	yxkC		ykuE
yocH*	YES (T)		ykvV*	YES (T)	yonT		yvlC
yuaB*	YES (T)		yacD*	YES (T)	yuzG		ycdD
ydhT*	YES (T)		yqxM*	YES (T)	yitP		ybcS
ylqB*	YES (T)		yqzG*	YES (T)	yneA		yfmQ
ywtF*	YES (T)		yyxA*	YES (T)	ydhM		yndL
yqxI*	YES (T)		ykwD*	YES (T)	ywcI		yddB
ynfF*	YES (T)		yuiC*	YES (T)	yhaL		ylxX
ybxI*	YES (T)		ybbD*	YES (T)	yvcE		yqhL
yoaW*	YES (T)		yolC*	YES (T)	yodI		yqdB
yolA*	YES (T)		yfkD*	YES (T)	ypfB		yhjG
yoaJ			yolF	YES (T)	ytxG		yngB
yomL			yvbJ	YES (T)	yunB		yusR
yvfO			yqzD	YES (T)	yojB		ywmD
yfkI			yknX	YES (T)	yndF		yycI
ydjM			ypeB	YES (T)	ymzC		yozF
yobB			ywbM	YES (T)	ypbG		yneK
ybfO			yrrS	YES (T)	ypbE		yqaR
yobV			yrrL	YES (T)	ymfK		yosA
yycO			ybbR	YES (T)	yqfB		ylxW
yopL			yuaG	YES (T)	ykoQ		xkdG
yqgA			yycP	YES (T)	yrkG		ylxL
yjcN			ybfJ	YES (T)	yvnB		yvrP
yfjS			ylbL	YES (T)	ymaC		ytcQ
ybbE			ylxF	YES (T)	yhcS		yxzE
ykpC			ykoI	YES (T)	yxjJ		ywqO
yraI			yjeA	YES (T)	yhcD
yraJ			yhaH	YES (T)	yhbJ
yunA			ytrI	YES (T)	yvaG
yvpA			yvhJ	YES (T)	yoqZ
yxiT			ylxY	YES (T)	yqjU
yhcO			yycH	YES (T)	ydaQ
yhcC			yneF	YES (T)	yqaC
yddT			yxeA	YES (T)	yubE
yjcM			yqbC		yveL
yoqM			yqaD		yhcM
ybbC			ythC		yvaP
yngK			ydhH		yoqT
yesW			yhdC		yqxA
yjdB			ywtB		yitY
yqkD			ywtC		ytfI
yoqH			ysxB		ykuA
yjfA			yybN		ywjE
ywmB			ywgB		yetM
ytkA			yveB		ysdB
yjgB			yozK		yxiM
yfhK			yozM		yqgO
ydaJ			yufN		ypuD
ylaE			yndA		yoeB
yqiI			yloI		yddH
ywmC			ypmQ		yddI
ywsB			ycbM		yhfM
yheN			ypcP		ybyB
ywhE			yoaO		yopZ
yhjA			yqzJ		ykoJ
